# Supplementary material for: Localized and Excimer Triplet Electronic States of Naphthalene Dimers: A Computational Study
Source: Molecules. 2025 Jan 13;30(2):298. doi: 10.3390/molecules30020298 (PMC11767852; doi:10.3390/molecules30020298)
Supplement: Supplementary file 1 [file molecules-30-00298-s001.zip]

Archive with 1 entries (1 files):
- molecules-3318161-supplementary.pdf
